# Supplementary material for: Decoding the Transcriptomics of Oil Palm Seed Germination
Source: Plants (Basel). 2024 Sep 24;13(19):2680. doi: 10.3390/plants13192680 (PMC11479028; doi:10.3390/plants13192680)
Supplement: Supplementary file 1 [file plants-13-02680-s001.zip]

Archive with 1 entries (1 files):
- plants-3185067-supplementary.pdf
